# Supplementary material for: Mice Deficient in T-bet Form Inducible NO Synthase–Positive Granulomas That Fail to Constrain Salmonella
Source: J Immunol. 2020 Jul 17;205(3):708–19. doi: 10.4049/jimmunol.2000089 (PMC7372318; doi:10.4049/jimmunol.2000089)
Supplement: Data Supplement [file JI_2000089.zip]

Archive with 2 entries (2 files):
- JI_2000089_Supplemental_Material_1.pdf
- manifest.xml
